# Supplementary material for: Opn3 Drives Blue-Light-Induced Reduction in Lipid Droplets and Antiviral Defense
Source: Biomolecules. 2026 Jan 8;16(1):109. doi: 10.3390/biom16010109 (PMC12838999; doi:10.3390/biom16010109)
Supplement: Supplementary file 1 [file biomolecules-16-00109-s001.zip]

Archive with 2 entries (2 files):
- File S1. original-images.pdf
- Revised Manuscript without Track Changes-Supplementary.pdf
